# Supplementary material for: An FD-LC-MS/MS Proteomic Strategy for Revealing Cellular Protein Networks: A Conditional Superoxide Dismutase 1 Knockout Cells
Source: PLoS One. 2012 Sep 18;7(9):e45483. doi: 10.1371/journal.pone.0045483 (PMC3445526; doi:10.1371/journal.pone.0045483)
Supplement: Table S1 — Proteins for which expression differed significantly (p<0.05) between SOD1(−) and SOD1(+) cells and the expression ratio. (XLSX) [file pone.0045483.s003.xlsx]

## Sheet: S_Table1
Table S1. Proteins for which expression differed significantly (p < 0.05) between SOD1(-) and SOD1(+) cells and the expression ratio.
Functional classification	Peak#	Protein name	Expression ratio (SOD1 (-)/(+))	p-value	Peak height ± SD _SOD(-)		Peak height ± SD _SOD(+)
Transcription	4	Plakoglobin (PG)	1.48312	1e-07	8154	± 243	5498	± 82.6
	26	PG	1.19	0.02	453.6	± 65.3	380	± 30.8
	27	PG	1.3	0.05	5744	± 825.2	4406.3	± 833.1
Translation	2	Ubiquitin-40s ribosomal protein S27a (Ub-40s RP S27a)	0.61	0.04	5170.8	± 641.2	8447.3	± 1017.6
	31	Ub-40s RP S27a	1.19	0.04	837.8	± 98.0	704	± 34.5
	37	Ub-40s RP S27a	1.17	0.05	4497	± 622.7	3834.8	± 387.1
	3	tRNA splicing endonuclease 54 homolog	2.06	0.001	535.4	± 92.7	259.3	± 44.1
	5	Ribosomal protein L19 (RP L19)	1.89	0.02	318	± 67.1	168	± 0.0
	7	Ribosomal protein S8 (RP S8)	0.1	0.04	350	± 62.2	3391.5	± 149.2
	22	Elongation factor 1-alpha 1 (EF1-a1)	1.35	0.002	612.8	± 49.8	454.3	± 50.4
	23	EF1-α1	1.4	0.01	1955.4	± 312.3	1396	± 112.2
Protein folding	8	10 kDa Heat shock protein, mitochondrial (HSP10)	0.793652	0.002	2300.6	± 169.1	2898.8	± 212.5
	9	HSP10	1.3073	0.03	5323	± 473.7	4071.8	± 854.6
	10	HSP10	1.37768	0.0002	617.2	± 25.4	448	± 44.6
	14	Peptidylprolyl isomerase A (PPIA)	1.27924	0.01	607	± 66.7	474.5	± 43.3
	15	PPIA	1.28922	0.0001	14745.8	± 605.4	11437.8	± 663.5
	16	PPIA	1.28244	7e-07	9389.4	± 140.7	7321.5	± 233.9
	18	Protein disulfide-isomerase A3 precursor (PDIA3)	1.26037	0.003	1083.6	± 36.5	859.8	± 105.2
	25	Heat shock protein HSP 90-alpha (HSP90)	1.31	0.02	454.2	± 62.6	346	± 45.1
	33	HSP90	1.48	0.002	542.4	± 31.3	365	± 79.6
	34	HSP90	1.48603	0.005	592.2	± 63.3	398	± 79.0
	35	HSP90	1.41	0.003	2459	± 220.1	1748	± 256.3
	36	HSP90	1.8	9e-06	802.8	± 58.3	446	± 23.8
	30	T-complex protein 1 subunit zeta (CCT)	1.98	0.01	461.6	± 95.1	233.7	± 16.9
ATP production	21	Fructose-bisphosphate aldolase C	1.26665	0.03	1400.6	± 132.3	1105.8	± 188.7
	24	Pyruvate kinase muscle isozyme	1.20509	0.04	426	± 58.9	353.5	± 45.9
	28	Phosphoglycerate mutase 1	1.46938	0.0008	4288.4	± 324.0	2918.5	± 416.2
	29	Phosphoglycerate mutase 1	2.04736	0.01	358.8	± 61.1	175.3	± 8.28
	32	Phosphoglycerate kinase	1.2778	0.02	1650.6	± 118.1	1291.8	± 236.2
Cytoskeleton formation	1	Thymosin beta 15	5.11	0.0002	204.2	± 45.4	40	± 12.72
	11	Hypothetical protein RCJMB04_5f14 (destrin)	1.22	0.01	7926.6	± 528.5	6471.5	± 809.6
	17	Peptidyl-prolyl cis-trans isomerase FKBP4 (FKBP52)	1.23	0.05	787.6	± 101.9	640.8	± 116.4
Generation of ribosomes	13	Nucleolin	1.2	0.0008	684	± 33.9	569.8	± 24.8
	19	Nucleoside diphosphate kinase (NDK)	1.56	0.0007	1839.4	± 151.9	1179.5	± 60.1
Decomposition of denatured proteins	20	Heat shock cognate 71 kDa protein (HSC71)	1.3	0.005	1699	± 103.2	1308.5	± 186.9
ND	6	Ubiquitin - 40s ribosormal protein S27u (Ub-40s RP S27u)	0.15	0.0001	213	± 14.9	1379.3	± 308.2
	12	40s Ribosomal protein S4 (40s RP S4)	3.03	0.0005	2321.4	± 465.1	766.8	± 161.5
Proteins were classified according to function. Peak height data are expressed as the mean ± SD (n > 3). Peak numbers correspond to those shown in Supplementary Figure 1.
ND: No Data
