# Supplementary material for: An FD-LC-MS/MS Proteomic Strategy for Revealing Cellular Protein Networks: A Conditional Superoxide Dismutase 1 Knockout Cells
Source: PLoS One. 2012 Sep 18;7(9):e45483. doi: 10.1371/journal.pone.0045483 (PMC3445526; doi:10.1371/journal.pone.0045483)
Supplement: Table S2 — Identified proteins differentially expressed in SOD1(−) and SOD1(+) cells. (XLSX) [file pone.0045483.s004.xlsx]

## Sheet: S_Table 2 (2)
Table S2. Identified proteins differentially expressed in SOD1(-) and SOD1(+) cells.
Functional classification	Peak#	Protein name	gi number	Score	Sequence coverage	Number of the hit peptide
Transcription	4	Plakoglobin (PG)	gi|302120406	176	0.14	13
	26	PG	gi|302120406	255	0.17	13
	27	PG	gi|302120406	416	0.18	14
Translation	2	Ubiquitin-40s ribosomal protein S27a (Ub-40s RP S27a)	gi|47604951	93	0.16	2
	31	Ub-40s RP S27a	gi|47604951	120	0.16	2
	37	Ub-40s RP S27a	gi|47604951	67	0.16	2
	3	tRNA splicing endonuclease 54 homolog	gi|118099953	37	0.01	2
	5	Ribosomal protein L19 (RP L19)	gi|44969305	109	0.14	2
	7	Ribosomal protein S8 (RP S8)	gi|44968182	180	0.38	13
	22	Elongation factor 1-alpha 1 (EF1-a1)	gi|54020687	137	0.14	8
	23	EF1-α1	gi|54020687	227	0.21	13
Protein folding	8	10 kDa Heat shock protein, mitochondrial (HSP10)	gi|45384204	151	0.45	4
	9	HSP10	gi|45384204	329	0.77	31
	10	HSP10	gi|45384204	185	0.51	7
	14	Peptidylprolyl isomerase A (PPIA)	gi|261490820	263	0.26	7
	15	PPIA	gi|261490820	378	0.5	19
	16	PPIA	gi|261490820	192	0.47	15
	18	Protein disulfide-isomerase A3 precursor (PDIA3)	gi|45383890	442	0.26	13
	25	Heat shock protein HSP 90-alpha (HSP90)	gi|157954047	220	0.18	13
	33	HSP90	gi|157954047	222	0.17	17
	34	HSP90	gi|157954047	636	0.22	18
	35	HSP90	gi|157954047	558	0.31	26
	36	HSP90	gi|157954047	394	0.27	24
	30	T-complex protein 1 subunit zeta (CCT)	gi|57525300	470	0.19	16
ATP production	21	Fructose-bisphosphate aldolase C	gi|330417943	65	0.12	6
	24	Pyruvate kinase muscle isozyme	gi|45382651	154	0.15	10
	28	Phosphoglycerate mutase 1	gi|71895985	614	0.57	17
	29	Phosphoglycerate mutase 1	gi|71895985	242	0.23	6
	32	Phosphoglycerate kinase	gi|45384486	775	0.39	14
Cytoskeleton formation	1	Thymosin beta 15	gi|307746908	91	0.51	6
	11	Hypothetical protein RCJMB04_5f14 (destrin)	gi|53128989	247	0.67	15
	17	Peptidyl-prolyl cis-trans isomerase FKBP4 (FKBP52)	gi|57525441	479	0.29	13
Generation of ribosomes	13	Nucleolin	gi|45384000	762	0.21	16
	19	Nucleoside diphosphate kinase (NDK)	gi|45384260	191	0.58	17
Decomposition of denatured proteins	20	Heat shock cognate 71 kDa protein (HSC71)	gi|45384370	171	0.09	7
ND	6	Ubiquitin - 40s ribosormal protein S27u (Ub-40s RP S27u)	gi|118129668	36	0.09	2
	12	40s Ribosomal protein S4 (40s RP S4)	gi|46048780	151	0.34	12
The gi number represents a series of digits assigned consecutively to each sequence record processed by NCBI.
The score is defined as -10 log (P), where P is the absolute probability that the observed match is a random event as determined by MASCOT.
